# Supplementary material for: Naproxen-Derived New Compound Inhibits the NF-κB, MAPK and PI3K/Akt Signaling Pathways Synergistically with Resveratrol in RAW264.7 Cells
Source: Molecules. 2023 Apr 12;28(8):3395. doi: 10.3390/molecules28083395 (PMC10146875; doi:10.3390/molecules28083395)
Supplement: Supplementary file 1 [file molecules-28-03395-s001.zip]

Archive with 1 entries (1 files):
- molecules-2242671-supplementary.pdf
